# Supplementary material for: Modeling duration of overtaking between non-motorized vehicles: A nonparametric survival analysis based approach
Source: PLoS One. 2021 Jan 29;16(1):e0244883. doi: 10.1371/journal.pone.0244883 (PMC7845977; doi:10.1371/journal.pone.0244883)
Supplement: S1 Data — (CSV) [file pone.0244883.s001.csv]

inverse	parking	pedestrian	genderA	typeA	phoneA	helmetA	loadA_1	genderB	typeB	phoneB	helmetB	loadB_1	time_1	phoneB	helmetB	loadB_2	contime	volume_type
0	0	0	1	2	0	0	1	2	1	0	1	0	1	0	0	0	1.152936164	1
0	0	0	2	1	0	0	1	1	1	0	0	0	2	0	0	0	1.15365183	2
0	0	0	1	2	0	0	1	1	1	0	0	0	1	0	0	0	1.157029117	2
0	0	0	1	2	0	0	1	1	1	0	0	0	2	0	1	0	1.157369315	1
0	0	0	2	1	0	0	0	1	1	0	0	0	2	0	0	0	1.15990492	1
0	0	0	2	1	0	0	0	2	1	0	0	0	1	0	0	0	1.16097401	2
0	0	0	1	1	0	0	1	1	1	0	0	0	1	0	0	0	1.161921994	2
0	0	0	1	1	0	1	0	1	2	0	0	0	1	0	0	0	1.16442382	2
0	0	0	2	2	0	0	0	2	1	0	0	1	1	0	0	0	1.166655381	2
0	0	0	1	2	0	0	1	2	1	0	0	0	1	0	0	0	1.166943784	2
0	0	0	1	2	0	0	0	1	1	0	0	0	1	0	0	0	1.167953606	2
0	0	0	1	2	0	0	1	1	2	0	0	0	1	0	0	0	1.170328115	2
0	1	0	1	1	0	0	0	2	1	0	0	0	1	0	0	0	1.170745635	2
0	0	0	2	2	0	0	0	1	1	0	0	0	1	0	0	0	1.171401569	2
0	0	0	1	1	0	0	1	2	1	0	1	0	1	0	1	0	1.172915487	2
0	0	0	2	2	0	0	0	1	1	0	0	0	1	0	0	0	1.172984162	1
0	0	0	2	2	0	0	0	1	1	0	1	0	1	0	0	0	1.173194301	2
0	0	0	1	1	0	0	0	1	1	0	1	1	1	0	0	1	1.173570279	1
0	0	0	2	1	0	0	1	2	1	0	0	0	1	0	0	0	1.17565679	1
0	0	0	2	1	0	0	1	1	1	0	0	0	2	0	0	0	1.175902347	2
0	0	0	1	1	0	0	1	1	1	0	0	1	1	0	0	0	1.179012588	1
0	0	0	1	2	0	0	1	2	1	0	0	0	2	0	1	0	1.18031958	2
0	0	0	2	2	0	0	1	1	1	0	0	0	1	0	0	0	1.180803258	2
0	0	0	1	2	0	0	1	1	1	0	0	0	1	0	0	0	1.180812556	1
0	0	0	1	1	0	0	1	1	1	0	0	1	1	0	0	0	1.182872878	2
0	0	0	1	2	0	0	0	2	1	0	0	0	2	0	0	0	1.184963313	2
0	0	0	1	1	0	0	1	1	1	0	1	0	1	0	0	0	1.188031737	1
1	0	0	2	2	0	0	1	1	2	0	0	0	2	0	1	1	1.18830453	2
0	0	0	1	2	0	0	1	1	1	0	1	1	1	0	0	0	1.189676072	2
0	0	0	2	2	0	0	0	2	1	0	0	0	2	0	0	0	1.189886401	2
0	0	0	1	2	0	0	1	1	2	0	0	0	1	0	1	0	1.190907179	2
0	0	0	1	1	0	0	1	1	1	0	1	1	1	0	0	0	1.191371067	2
0	0	0	1	2	0	0	0	1	1	0	1	0	1	0	0	0	1.191895489	2
1	0	0	1	1	0	0	1	1	1	0	0	1	1	0	0	0	1.191979185	1
0	0	0	2	2	0	0	1	1	1	0	1	0	1	4	0	0	1.192733959	2
0	0	0	1	1	0	0	0	1	1	0	1	0	1	0	0	0	1.193061649	2
1	0	0	1	1	0	1	1	2	1	0	0	1	1	0	1	0	1.193311485	2
0	0	0	2	2	0	0	0	1	1	0	0	0	2	0	0	0	1.194675892	2
0	0	0	2	2	0	0	1	1	1	0	0	1	2	0	0	0	1.195824096	2
0	0	0	1	1	0	0	1	2	1	0	1	0	1	0	0	0	1.197745141	2
0	0	0	1	1	0	1	1	1	1	0	0	1	1	0	1	1	1.198071342	2
0	0	0	1	1	0	0	1	1	1	0	0	0	2	0	0	0	1.198261117	1
0	0	0	1	1	0	1	1	2	1	0	0	0	2	0	0	0	1.198804699	2
0	0	0	2	2	0	0	1	1	1	0	0	1	1	0	1	0	1.199107423	2
0	0	0	1	2	0	0	1	1	1	0	0	0	1	0	1	0	1.199293584	2
0	0	0	1	1	0	0	1	1	2	0	0	0	1	0	0	0	1.199596182	1
0	0	0	1	2	0	0	0	2	1	0	0	0	2	0	0	0	1.20012276	2
0	0	0	1	1	0	0	0	1	1	0	0	1	1	0	0	0	1.201063077	1
1	0	0	1	2	0	0	0	1	1	0	0	1	1	0	0	0	1.201118189	2
0	0	0	1	1	0	0	0	1	1	0	1	0	2	0	1	0	1.202889803	2
0	0	0	2	2	0	0	1	1	1	0	0	1	1	0	0	0	1.204405113	2
0	0	0	1	2	0	0	1	1	1	0	1	1	1	0	0	0	1.207438949	2
0	0	0	2	2	0	0	0	1	1	0	0	0	1	0	0	0	1.207822877	2
0	0	0	1	2	0	0	1	2	1	0	1	1	1	0	1	0	1.207964171	2
1	0	0	2	1	0	0	0	1	1	0	0	1	1	0	0	0	1.208692801	2
0	0	0	1	1	0	0	1	1	1	0	0	0	1	0	0	0	1.212971188	1
0	0	0	2	2	0	0	1	1	1	0	0	1	1	0	0	0	1.213698896	2
0	0	0	2	2	0	0	0	2	1	0	1	0	1	0	0	0	1.214365178	2
0	0	0	1	2	0	0	1	1	1	0	0	0	1	0	1	0	1.214796569	1
0	0	0	1	2	0	0	0	1	1	0	1	1	1	0	0	0	1.215558231	2
0	0	0	2	2	0	0	0	1	1	0	1	1	1	0	1	0	1.218732013	1
0	0	0	2	2	0	0	1	2	1	0	0	1	1	0	0	0	1.220942012	2
0	0	0	1	2	0	0	0	1	1	0	0	0	1	0	0	0	1.223659662	1
0	0	0	2	2	0	0	1	1	1	0	1	1	1	0	1	0	1.22450101	2
0	0	0	1	1	0	0	1	2	1	0	0	0	1	0	0	0	1.224595652	2
0	0	0	1	1	0	0	1	1	1	0	0	0	1	0	0	0	1.224896585	1
0	0	0	2	2	0	0	0	1	1	0	0	1	1	0	0	0	1.226276984	1
0	0	0	2	2	0	0	0	1	1	0	0	0	2	0	0	0	1.226707525	2
0	0	0	1	1	0	0	0	1	1	0	1	0	1	0	0	0	1.227066787	2
0	0	0	2	2	0	0	1	1	1	0	0	1	2	0	0	0	1.228114015	2
0	0	0	1	1	0	0	1	1	2	0	0	0	1	0	0	0	1.228147535	2
0	0	0	2	2	0	0	1	2	1	0	0	1	1	0	0	0	1.228211992	1
0	0	0	1	1	0	0	1	1	1	0	0	0	1	0	0	0	1.228946598	2
0	0	0	2	2	0	0	1	1	1	0	0	0	1	0	1	0	1.229110622	2
0	0	0	2	2	0	0	0	2	1	0	0	1	1	0	0	0	1.229212193	2
0	0	0	2	2	0	0	0	1	1	0	0	0	1	0	0	0	1.229319255	2
0	0	0	1	2	0	0	0	1	1	0	0	0	1	0	1	0	1.229588255	2
0	0	0	1	1	0	0	0	2	2	0	0	1	1	0	0	0	1.229701392	1
0	0	0	1	1	0	0	1	1	1	0	0	0	1	0	0	0	1.233057932	2
0	0	0	1	2	0	0	0	1	1	0	0	1	1	0	1	0	1.233560219	2
1	0	0	1	2	0	0	1	1	1	0	0	0	1	0	1	0	1.238771589	2
0	0	0	1	1	0	0	0	1	1	0	1	0	1	0	0	0	1.23946404	1
0	0	0	1	2	0	0	1	1	1	0	0	1	1	0	0	0	1.240068245	2
0	0	0	2	2	0	0	1	1	1	0	0	0	1	0	0	0	1.240628122	2
0	0	0	2	2	0	0	0	1	1	0	0	0	1	0	0	0	1.240649527	2
0	0	0	1	2	0	0	0	1	1	0	1	0	1	0	0	1	1.240877805	2
0	0	0	2	2	0	0	0	1	1	0	1	1	1	0	0	0	1.242360891	1
0	0	0	1	2	0	0	1	1	1	0	0	0	1	0	0	0	1.24243352	2
0	0	0	1	2	0	0	1	2	1	0	0	1	1	0	0	0	1.242973646	1
0	0	0	1	1	0	0	0	1	1	0	0	1	1	0	0	0	1.2444913	2
0	0	0	1	1	0	0	1	1	1	0	1	0	1	0	0	0	1.246763861	2
0	0	0	2	2	0	0	1	1	1	0	1	1	1	0	0	0	1.247225694	2
0	0	0	2	2	0	0	0	2	1	0	0	0	2	0	0	0	1.247465719	2
0	0	0	1	1	0	0	1	1	1	0	0	1	1	0	1	0	1.249170317	2
0	0	0	1	2	0	0	1	1	1	0	1	0	1	0	1	0	1.249946587	2
0	0	0	2	2	0	0	0	1	1	0	0	0	1	0	0	0	1.250365452	2
0	0	0	1	1	0	0	1	1	1	0	0	0	1	0	0	0	1.250842156	1
0	0	0	1	1	0	0	1	1	1	0	0	0	1	0	0	0	1.251666951	2
0	0	0	2	1	0	0	1	1	1	0	1	1	1	0	0	0	1.251783975	1
0	0	0	1	2	0	0	1	1	1	0	0	0	1	0	0	0	1.251834415	2
0	0	0	1	1	0	1	1	1	1	0	0	1	2	0	0	0	1.252062961	2
1	0	0	1	1	0	1	1	1	1	0	0	0	1	0	0	0	1.252618134	2
0	0	0	1	2	0	0	1	2	1	0	0	0	1	0	0	0	1.252921442	2
0	0	0	1	2	0	0	1	1	1	0	0	1	2	0	0	0	1.254880641	2
0	0	0	1	2	0	0	1	1	1	0	0	0	2	0	0	0	1.256731873	1
0	0	0	2	1	0	0	1	1	1	0	0	0	1	0	1	0	1.257389769	1
0	0	0	1	2	0	0	0	1	1	0	0	1	1	0	0	0	1.257515132	1
0	0	0	2	1	0	0	0	2	1	0	0	1	1	0	0	0	1.260856963	2
0	0	0	2	1	0	0	1	1	1	0	1	0	2	0	1	0	1.261038753	2
0	0	0	1	1	0	0	0	1	1	0	1	0	1	0	1	0	1.261324177	2
0	0	0	1	1	0	0	1	1	1	0	0	1	1	0	0	0	1.261734116	1
0	0	0	2	2	0	0	0	2	1	0	0	0	1	0	0	0	1.263245086	2
0	0	0	2	1	0	0	1	1	1	0	0	1	2	0	0	0	1.263912373	1
0	0	0	1	1	0	0	1	1	1	0	1	0	1	0	1	0	1.265728503	2
0	0	0	1	1	0	0	0	1	1	0	0	1	1	0	0	0	1.267552529	1
0	0	0	1	2	0	0	1	1	1	0	0	0	2	0	0	0	1.269151851	2
0	0	0	2	2	0	0	1	1	1	0	1	0	2	0	1	0	1.271630916	2
1	0	0	2	1	0	0	0	1	1	0	0	1	1	0	1	0	1.272726859	1
0	0	0	1	1	0	0	0	1	1	0	0	0	1	0	0	0	1.273004384	1
0	0	0	1	1	0	0	0	1	1	0	0	0	2	0	0	0	1.273495886	1
0	0	0	1	1	0	0	0	2	1	0	0	1	2	0	0	0	1.274105522	1
0	0	0	1	2	0	0	0	1	1	0	0	0	1	0	1	0	1.276319608	2
1	0	0	1	2	0	0	0	1	1	0	1	1	1	0	0	0	1.27818625	2
0	0	0	1	1	0	0	0	1	1	0	0	0	1	0	0	0	1.27823213	1
0	0	0	1	2	0	0	0	1	1	0	0	1	1	0	0	0	1.278710732	2
0	0	0	1	1	0	0	0	1	1	0	0	0	2	0	0	0	1.27879924	2
0	0	0	1	1	0	0	1	2	1	0	0	1	2	0	0	0	1.279445119	2
0	0	0	1	2	0	0	1	1	1	0	0	1	1	0	1	0	1.281668989	1
0	0	0	2	2	0	0	1	1	1	0	0	0	1	0	1	0	1.281829508	2
0	0	0	2	2	0	0	1	1	1	0	0	1	1	0	0	0	1.282332537	2
0	0	0	1	2	0	0	0	2	1	0	0	0	2	0	1	0	1.283382285	2
0	0	0	1	1	0	0	1	1	1	0	1	0	2	0	1	0	1.28521759	1
0	0	0	1	2	0	0	1	1	1	0	0	0	1	0	0	0	1.285412188	2
1	0	0	1	2	0	0	1	1	1	0	1	0	1	0	0	0	1.285858848	2
0	0	0	2	2	0	0	1	2	1	0	0	0	2	0	1	0	1.286015928	2
0	0	0	1	1	0	1	1	1	1	0	1	0	1	0	0	0	1.286086087	2
0	0	0	1	1	0	0	1	2	1	0	1	0	1	0	0	0	1.286386907	1
0	0	0	1	1	0	0	1	1	1	0	0	0	1	0	0	0	1.290958866	2
0	0	0	1	1	0	1	1	1	1	0	0	1	1	0	1	0	1.291902961	2
1	0	0	1	2	0	0	0	1	1	0	0	0	1	0	0	0	1.292326004	2
0	0	0	1	1	0	0	1	1	1	0	1	0	1	0	1	0	1.29478191	2
0	0	0	1	2	1	0	0	1	1	0	0	0	1	0	0	0	1.295472226	2
0	0	0	2	2	0	0	1	2	1	0	0	1	2	0	0	0	1.295708299	1
0	0	0	1	1	0	0	1	1	1	0	1	0	1	0	1	0	1.299715075	2
0	0	0	1	1	0	0	0	2	1	0	0	0	1	0	1	0	1.299854241	2
0	0	0	2	2	0	0	1	1	1	0	1	0	1	0	0	0	1.300592499	2
0	0	0	1	2	0	0	1	1	1	0	0	1	1	0	0	0	1.301866593	2
0	0	0	2	2	0	0	0	1	1	0	0	0	1	0	0	0	1.303849914	2
0	0	0	2	2	0	0	1	2	1	0	0	0	1	0	0	0	1.305096491	2
0	0	0	2	2	0	0	1	1	1	0	0	1	1	0	1	0	1.306183866	2
0	0	0	1	2	0	0	1	1	1	0	0	0	2	0	0	0	1.309604153	1
0	0	0	1	2	0	0	1	1	1	0	0	0	1	0	0	0	1.313814683	1
0	0	0	2	2	0	0	1	2	1	0	0	0	1	0	0	0	1.31429199	2
0	0	0	2	2	0	0	1	1	1	0	0	0	2	0	1	0	1.314438955	2
1	0	1	1	1	0	0	0	1	1	0	0	0	1	0	0	0	1.314562638	2
0	0	0	1	2	0	0	1	2	1	0	1	0	1	0	0	0	1.314577538	2
0	0	0	1	1	0	0	0	1	1	0	0	0	1	0	1	0	1.314896607	2
0	0	0	1	1	0	1	0	2	1	0	0	0	1	0	0	0	1.317697793	2
0	0	0	2	2	0	0	0	1	1	0	0	1	1	0	1	1	1.317801631	2
1	0	0	2	2	0	0	1	1	1	0	0	0	1	0	0	0	1.317924149	2
0	0	0	1	2	0	0	1	1	1	0	0	0	1	0	1	0	1.318991958	2
0	0	0	2	2	0	0	1	2	1	0	0	0	1	0	0	0	1.321551894	1
0	0	0	1	1	0	1	1	1	1	0	1	0	1	0	0	0	1.322942567	2
0	0	0	1	2	0	0	1	1	1	0	0	0	1	0	0	0	1.327230778	2
0	0	0	2	2	0	0	1	1	1	0	0	0	1	0	1	1	1.330841546	1
1	0	0	1	1	0	0	1	1	1	0	0	0	1	0	0	0	1.33117078	2
0	0	0	1	2	0	0	0	2	1	0	0	1	1	0	1	0	1.331764602	2
0	0	0	1	1	0	0	1	1	1	0	1	0	2	0	0	0	1.331988664	2
0	0	0	2	1	0	1	1	1	1	0	0	0	1	0	0	0	1.333209951	2
0	0	0	1	1	0	0	1	1	1	0	0	0	1	0	1	0	1.334013596	1
0	0	0	1	1	0	0	0	2	1	0	0	0	1	0	1	0	1.334652435	2
1	0	0	1	1	0	0	1	1	1	0	0	0	1	0	0	0	1.335191293	2
0	0	0	1	2	0	0	0	1	1	0	0	0	1	0	0	0	1.336971388	2
0	0	0	1	1	0	0	1	2	1	0	0	0	2	0	1	0	1.337973617	2
0	0	0	1	1	0	1	1	1	1	0	0	0	2	0	0	0	1.340281507	1
0	0	0	2	2	0	0	1	1	1	0	0	1	1	0	0	0	1.340382868	2
0	0	0	2	2	0	0	1	1	1	0	0	0	1	0	1	0	1.340736948	2
0	0	0	1	1	0	1	0	1	1	0	1	0	1	0	0	0	1.342160185	1
0	0	0	1	1	0	0	1	1	1	0	0	0	1	0	0	0	1.346562585	2
0	0	0	1	1	0	0	0	1	1	0	0	0	1	0	1	0	1.346659277	1
0	0	0	1	2	0	0	1	2	1	0	0	1	1	0	0	0	1.346887075	2
0	0	0	1	1	0	0	1	1	1	0	0	0	1	0	0	0	1.347241277	2
0	0	0	1	2	0	0	1	2	1	0	0	0	1	0	0	0	1.347543681	2
0	0	0	1	1	0	0	1	1	1	0	1	1	1	0	0	1	1.347799042	2
0	0	0	1	1	0	1	0	1	1	0	0	0	1	0	0	0	1.347962329	2
0	0	0	1	2	0	0	1	2	1	0	0	1	1	0	0	0	1.349696666	2
1	0	0	1	1	0	0	1	1	1	0	0	0	1	0	1	0	1.350354021	1
0	0	0	1	2	0	0	0	1	1	0	0	1	1	0	1	0	1.351367784	2
0	0	0	1	1	0	0	1	1	1	0	0	0	1	0	0	0	1.351921832	2
1	0	0	1	1	0	1	1	1	1	0	0	1	2	0	0	0	1.355230822	1
0	0	0	1	1	0	1	0	1	1	0	0	0	2	0	0	0	1.359331724	1
0	0	0	1	2	0	0	0	2	1	0	0	0	1	0	0	0	1.36098577	1
0	0	0	1	2	0	0	1	1	1	0	0	0	1	0	1	0	1.361191258	2
0	0	0	2	2	0	0	0	1	1	0	0	0	1	0	0	1	1.361734012	2
